# Supplementary material for: The New Insight into the Effects of Different Fixing Technology on Flavor and Bioactivities of Orange Dark Tea
Source: Molecules. 2023 Jan 20;28(3):1079. doi: 10.3390/molecules28031079 (PMC9920512; doi:10.3390/molecules28031079)
Supplement: Supplementary file 1 [file molecules-28-01079-s001.zip]

Archive with 1 entries (1 files):
- molecules-2160126-supplementary.pdf
